# Supplementary material for: Development of a Multiplex Lateral Flow Immunoassay for the Detection of Antibiotics in Milk Utilizing Lyophilized Gold Nanoparticle Conjugates
Source: Biosensors (Basel). 2025 Sep 9;15(9):592. doi: 10.3390/bios15090592 (PMC12467014; doi:10.3390/bios15090592)
Supplement: Supplementary file 1 [file biosensors-15-00592-s001.zip]

Archive with 1 entries (1 files):
- biosensors-3795357-supplementary.pdf
